# Supplementary material for: miR-194-3 Regulates Proliferation and Apoptosis of Follicular Granulosa Cells by Targeting CHD4 in Zhedong White Geese
Source: Animals (Basel). 2025 Sep 12;15(18):2676. doi: 10.3390/ani15182676 (PMC12466677; doi:10.3390/ani15182676)
Supplement: Supplementary file 1 [file animals-15-02676-s001.zip]

Archive with 22 entries (22 files):
- Figure S1.tif
- inhibitor Bcl-2.tif
- inhibitor Caspase-3.tif
- inhibitor Caspase-9.tif
- inhibitor CCND-1.tif
- inhibitor CDK-2.tif
- inhibitor GAPDH.tif
- inhibitor PCNA.tif
- mimic Bcl-2.tif
- mimic Caspase-3.tif
- mimic Caspase-9.tif
- mimic CCND-1.tif
- mimic CDK-2.tif
- mimic GAPDH.tif
- mimic PCNA.tif
- si-CHD4 Bcl-2.tif
- si-CHD4 Caspase-3.tif
- si-CHD4 Caspase-9.tif
- si-CHD4 CCND-1.tif
- si-CHD4 CDK-2.tif
- si-CHD4 GAPDH.tif
- si-CHD4 PCNA.png
